# Supplementary material for: Integrated Transcriptomic Analyses of Liver and Mammary Gland Tissues Reveals the Regulatory Mechanism Underlying Dairy Goats at Late Lactation When Feeding Rumen-Protected Lysine
Source: Int J Mol Sci. 2024 Oct 23;25(21):11376. doi: 10.3390/ijms252111376 (PMC11546963; doi:10.3390/ijms252111376)
Supplement: Supplementary file 1 [file ijms-25-11376-s001.zip]

Archive with 1 entries (1 files):
- ijms-3211268-supplementary.pdf
